# Supplementary material for: Detecting sedimentation impacts to coral reefs resulting from dredging the Port of Miami, Florida USA
Source: PeerJ. 2016 Nov 17;4:e2711. doi: 10.7717/peerj.2711 (PMC5119242; doi:10.7717/peerj.2711)
Supplement: Data S1 [file peerj-04-2711-s001.xlsx]

## Sheet: Sed cover
Transect	Location	%SOHB	%DeepSOHB
R2N-100_LR_East	100	31	8
R2N-100_LR_West	100	21	3
R2N-100_HR_West	100	26	3
R2N-100_HR_East	100	35	16
R2N-200-LR-West	200	31	0
R2N-200-LR-EAst	200	32	0
R2N-200_HR-East	200	43	30
R2N-200_HR-West	200	38	13
R2N-300_LR-East	300	58	0
R2N-300_LR-West	300	18	0
R2N-300_HR-East	300	22	0
R2N-300_HR-West	300	23	0
R2N-500_LR-West	500	14	0
R2N-500_LR-East	500	13	0
R2N-500_HR-West	500	30	3
R2N-500_HR-East	500	13	0
R2N-700-HR-West	700	30	3
R2N-700-HR-East	700	23	0
Control_LR-East	Reference	3	0
Control_LR-West	Reference	0	0
Control HR-East	Reference	0	0
Control_HR_West	Reference	1	0

## Sheet: sed depths
Transect		Location	Habitat	sed depth (cm)
R2N-100_LR_East		100	LR	5
R2N-100_LR_East		100	LR	4
R2N-100_LR_East		100	LR	1
R2N-100_LR_East		100	LR	5
R2N-100_LR_East		100	LR	1
R2N-100_LR_East		100	LR	1
R2N-100_LR_East		100	LR	5
R2N-100_LR_East		100	LR	0.5
R2N-100_LR_East		100	LR	1
R2N-100_LR_West		100	LR	2
R2N-100_LR_West		100	LR	3
R2N-100_LR_West		100	LR	0.5
R2N-100_LR_West		100	LR	0.5
R2N-100_LR_West		100	LR	0.5
R2N-100_LR_West		100	LR	1
R2N-100_LR_West		100	LR	1.5
R2N-100_LR_West		100	LR	1
R2N-100_LR_West		100	LR	0.5
R2N-100_LR_West		100	LR	0.5
R2N-100_HR_West		100	HR	0.5
R2N-100_HR_West		100	HR	0.5
R2N-100_HR_West		100	HR	0.5
R2N-100_HR_West		100	HR	2
R2N-100_HR_West		100	HR	2
R2N-100_HR_West		100	HR	0.5
R2N-100_HR_West		100	HR	0.5
R2N-100_HR_West		100	HR	0.5
R2N-100_HR_West		100	HR	0.5
R2N-100_HR_West		100	HR	3
R2N-100_HR_EAst		100	HR	0.5
R2N-100_HR_EAst		100	HR	0.25
R2N-100_HR_EAst		100	HR	0.25
R2N-100_HR_EAst		100	HR	1
R2N-100_HR_EAst		100	HR	1
R2N-100_HR_EAst		100	HR	1
R2N-100_HR_EAst		100	HR	3.5
R2N-100_HR_EAst		100	HR	7
R2N-100_HR_EAst		100	HR	6
R2N-100_HR_EAst		100	HR	2
R2N-200_LR-East		200	LR	0.5
R2N-200_LR-East		200	LR	1
R2N-200_LR-East		200	LR	1.5
R2N-200_LR-East		200	LR	2
R2N-200_LR-East		200	LR	2.5
R2N-200_LR-East		200	LR	0.5
R2N-200_LR-East		200	LR	1
R2N-200_LR-East		200	LR	1.5
R2N-200_LR-East		200	LR	1.5
R2N-200_LR-East		200	LR	0.5
R2N-200_LR-West		200	LR	2
R2N-200_LR-West		200	LR	1
R2N-200_LR-West		200	LR	3
R2N-200_LR-West		200	LR	2
R2N-200_LR-West		200	LR	2
R2N-200_LR-West		200	LR	2
R2N-200_LR-West		200	LR	2
R2N-200_LR-West		200	LR	1
R2N-200_LR-West		200	LR	5
R2N-200_LR-West		200	LR	1
R2N-200_HR-West		200	HR	4
R2N-200_HR-West		200	HR	7
R2N-200_HR-West		200	HR	2
R2N-200_HR-West		200	HR	4
R2N-200_HR-West		200	HR	3
R2N-200_HR-West		200	HR	3
R2N-200_HR-West		200	HR	2
R2N-200_HR-West		200	HR	3
R2N-200_HR-West		200	HR	7
R2N-200_HR-West		200	HR	3
R2N-200_HR-East		200	HR	5
R2N-200_HR-East		200	HR	8
R2N-200_HR-East		200	HR	10
R2N-200_HR-East		200	HR	8
R2N-200_HR-East		200	HR	2
R2N-200_HR-East		200	HR	4
R2N-200_HR-East		200	HR	4
R2N-200_HR-East		200	HR	2
R2N-200_HR-East		200	HR	2
R2N-200_HR-East		200	HR	1
R2N-300_LR-East		300	LR	2
R2N-300_LR-East		300	LR	1
R2N-300_LR-East		300	LR	1
R2N-300_LR-East		300	LR	1
R2N-300_LR-East		300	LR	0.5
R2N-300_LR-East		300	LR	0.5
R2N-300_LR-East		300	LR	0.5
R2N-300_LR-East		300	LR	0.5
R2N-300_LR-East		300	LR	0.5
R2N-300_LR-West		300	LR	0.5
R2N-300_LR-West		300	LR	0.5
R2N-300_LR-West		300	LR	2
R2N-300_LR-West		300	LR	1
R2N-300_LR-West		300	LR	1
R2N-300_LR-West		300	LR	1
R2N-300_LR-West		300	LR	1
R2N-300_LR-West		300	LR	1
R2N-300_LR-West		300	LR	1
R2N-300_LR-West		300	LR	1
R2N-300_HR-West		300	HR	1
R2N-300_HR-West		300	HR	0.5
R2N-300_HR-West		300	HR	0.5
R2N-300_HR-West		300	HR	0.5
R2N-300_HR-West		300	HR	1
R2N-300_HR-West		300	HR	1
R2N-300_HR-West		300	HR	1
R2N-300_HR-East		300	HR	1
R2N-300_HR-East		300	HR	1
R2N-300_HR-East		300	HR	0.5
R2N-300_HR-East		300	HR	0.5
R2N-300_HR-East		300	HR	0.5
R2N-300_HR-East		300	HR	1
R2N-300_HR-East		300	HR	0.5
R2N-300_HR-East		300	HR	0.5
R2N-300_HR-East		300	HR	0.5
R2N-500_LR-East		500	LR	2
R2N-500_LR-East		500	LR	4
R2N-500_LR-East		500	LR	3
R2N-500_LR-East		500	LR	1
R2N-500_LR-East		500	LR	1
R2N-500_LR-East		500	LR	1
R2N-500_LR-East		500	LR	1
R2N-500_LR-East		500	LR	1
R2N-500_LR-East		500	LR	1
R2N-500_LR-East		500	LR	1
R2N-500_LR-West		500	LR	0.5
R2N-500_LR-West		500	LR	0.5
R2N-500_LR-West		500	LR	2
R2N-500_LR-West		500	LR	1
R2N-500_LR-West		500	LR	1
R2N-500_LR-West		500	LR	1
R2N-500_LR-West		500	LR	1
R2N-500_LR-West		500	LR	1
R2N-500_LR-West		500	LR	1
R2N-500_LR-West		500	LR	1
R2N-500_HR-West		500	HR	1
R2N-500_HR-West		500	HR	1
R2N-500_HR-West		500	HR	0.5
R2N-500_HR-West		500	HR	1
R2N-500_HR-West		500	HR	1
R2N-500_HR-West		500	HR	0.5
R2N-500_HR-West		500	HR	0.5
R2N-500_HR-West		500	HR	0.5
R2N-500_HR-West		500	HR	4
R2N-500_HR-West		500	HR	1
R2N-500_HR-East		500	HR	0.5
R2N-500_HR-East		500	HR	0.5
R2N-500_HR-East		500	HR	0.5
R2N-500_HR-East		500	HR	0.5
R2N-500_HR-East		500	HR	2
R2N-500_HR-East		500	HR	0.5
R2N-500_HR-East		500	HR	1
R2N-500_HR-East		500	HR	1
R2N-500_HR-East		500	HR	0.5
R2N-500_HR-East		500	HR	1
R2N-700_HR-East		700	HR	1.5
R2N-700_HR-East		700	HR	1
R2N-700_HR-East		700	HR	0.5
R2N-700_HR-East		700	HR	0.5
R2N-700_HR-East		700	HR	1
R2N-700_HR-East		700	HR	0.5
R2N-700_HR-East		700	HR	0.25
R2N-700_HR-East		700	HR	0.25
R2N-700_HR-East		700	HR	0.5
R2N-700_HR-East		700	HR	0.5
R2N-700_HR-West		700	HR	1
R2N-700_HR-West		700	HR	1.5
R2N-700_HR-West		700	HR	6
R2N-700_HR-West		700	HR	3
R2N-700_HR-West		700	HR	4
R2N-700_HR-West		700	HR	4
R2N-700_HR-West		700	HR	2
R2N-700_HR-West		700	HR	5
R2N-700_HR-West		700	HR	4
R2N-700_HR-West		700	HR	5
Control_LR-East		Reference	LR	0
Control_LR-East		Reference	LR	0
Control_LR-East		Reference	LR	0.25
Control_LR-East		Reference	LR	0.25
Control_LR-East		Reference	LR	0.25
Control_LR-East		Reference	LR	0
Control_LR-East		Reference	LR	0.25
Control_LR-East		Reference	LR	0.25
Control_LR-East		Reference	LR	0.25
Control_LR-East		Reference	LR	0
Control_LR-West		Reference	LR	0.5
Control_LR-West		Reference	LR	0.5
Control_LR-West		Reference	LR	0.5
Control_LR-West		Reference	LR	0.5
Control_LR-West		Reference	LR	0.5
Control_LR-West		Reference	LR	0.5
Control_LR-West		Reference	LR	0.5
Control_LR-West		Reference	LR	0.5
Control_LR-West		Reference	LR	0.3
Control_LR-West		Reference	LR	0.5
Control_HR-West		Reference	HR	1
Control_HR-West		Reference	HR	0.5
Control_HR-West		Reference	HR	0.5
Control_HR-West		Reference	HR	0.5
Control_HR-West		Reference	HR	0.5
Control_HR-West		Reference	HR	0.5
Control_HR-West		Reference	HR	0.5
Control_HR-West		Reference	HR	0.3
Control_HR-West		Reference	HR	0.3
Control_HR-West		Reference	HR	0.3
Control_HR-East		Reference	HR	0
Control_HR-East		Reference	HR	0.25
Control_HR-East		Reference	HR	0
Control_HR-East		Reference	HR	0
Control_HR-East		Reference	HR	0.25
Control_HR-East		Reference	HR	0
Control_HR-East		Reference	HR	0
Control_HR-East		Reference	HR	0.25
Control_HR-East		Reference	HR	0.25
Control_HR-East		Reference	HR	0

## Sheet: Transect Col Cond
Sector	Location	Habitat	transect	N (#colonies)	Prev Recent Pmort (%)		Prev SA (%)		Prev Halos (%)
R2N	100	LR	AllE	9	18.1818		45		0
R2N	100	LR	AllW	29	0		3		7
R2N	100	LR	W-S1	39	35.8974		10		13
R2N	100	LR	W-S2	64	20.6349		6		14
R2N	100	LR	E-S1	26	29.6296		65		12
R2N	100	LR	E-S2	20	27.2727		35		5
R2N	100	HR	AllE	7	12.5		57		0
R2N	100	HR	AllW	6	0		33		0
R2N	100	HR	W-S1	25	96		76		24
R2N	100	HR	W-S2	20	100		65		40
R2N	100	HR	E-S1	4	60		75		25
R2N	100	HR	E-S2	14	58.8235		86		14
R2N	200	LR	AllW	22	18.1818		32		18
R2N	200	LR	AllE	10	50		20		40
R2N	200	LR	E-S1	38	30.7692		60		8
R2N	200	LR	E-S2	19	65.2174		95		63
R2N	200	LR	W-S1	26	47.3684		23		0
R2N	200	LR	W-S2	23	94.7368		43		0
R2N	200	HR	AllW	9	20		67		11
R2N	200	HR	AllE	8	9.09091		38		0
R2N	200	HR	E-S1	11	0		100		100
R2N	200	HR	E-S2	15	0		100		67
R2N	200	HR	W-S1	13	84.6154		0		0
R2N	200	HR	W-S2	29	76.4706		0		3
R2N	300	LR	AllE	28	21.4286		18		4
R2N	300	LR	AllW	31	22.5806		0		16
R2N	300	LR	W-S1	23	34.7826		87		26
R2N	300	LR	W-S2	19	52.6316		26		5
R2N	300	LR	E-S1	18	36.8421		33		22
R2N	300	LR	E-S2	13	53.3333		92		15
R2N	300	HR	AllE	10	30		0		10
R2N	300	HR	AllW	7	28.5714		0		0
R2N	300	HR	W-S1	6	0		17		33
R2N	300	HR	W-S2	17	0		0		29
R2N	300	HR	E-S1	11	54.5455		64		9
R2N	300	HR	E-S2	10	53.8462		60		10
R2N	300	HR	E-S3	8	25		50		0
R2N	500	LR	AllE	19	27.2727		16		0
R2N	500	LR	AllW	7	28.5714		29		0
R2N	500	LR	W-S1	17	11.7647		12		0
R2N	500	LR	W-S2	8	62.5		38		25
R2N	500	LR	E-S1	10	20		30		0
R2N	500	LR	E-S2	9	20		11		0
R2N	500	HR	AllE	10	0		10		0
R2N	500	HR	AllW	10	0		20		0
R2N	500	HR	W-S1	13	38.4615		8		15
R2N	500	HR	W-S2	7	14.2857		0		14
R2N	500	HR	W-S3	9	22.2222		0		0
R2N	500	HR	E-S1	7	44.4444		86		0
R2N	500	HR	E-S2	10	33.3333		70		40
R2N	700	HR	AllE	22	4.54545		0		0
R2N	700	HR	AllW	8	37.5		62		38
R2N	700	HR	W-S1	16	75		25		25
R2N	700	HR	W-S2	7	42.8571		0		29
R2N	700	HR	E-S1	11	54.5455		9		0
R2N	700	HR	E-S2	18	27.7778		6		0
R2N	Reference	LR	AllS	31	5.55556		10		0
R2N	Reference	LR	AllN	18	3.22581		0		0
R2N	Reference	LR	S-S1	18	0		0		0
R2N	Reference	LR	S-S2	26	7.14286		8		0
R2N	Reference	LR	N-S1	14	5.55556		0		0
R2N	Reference	LR	N-S2	28	3.84615		0		4
R2N	Reference	HR	AllS	18	7.69231		17		0
R2N	Reference	HR	AllN	12	0		0		0
R2N	Reference	HR	S-S1	40	41.1765		25		0
R2N	Reference	HR	S-S2	37	0		0		0
R2N	Reference	HR	N-S1	17	9.7561		0		6
R2N	Reference	HR	N-S2	29	7.89474		0		0

## Sheet: Photoed colony Areas
Colony area was calculated from photographs via CPCe
Initial area taken from one of four 'Baseline Week' (BW) survey photos
Final area taken from 'Post-construction Week' (PW) image
In cases where colony was completely dead at PW, an additional area was determined at a time point prior to mortality (CW ~ 'Construction Week' time point)
	Location/Habitat	Transect #	Colony #	Species	BW Area (cm2)	CW Area (cm2)	PW Area (cm2)
Channel-Side	R2N1 - RR	1	1	Sint	64.5	NA	92
Channel-Side	R2N1 - RR	1	2	Pstr	1306.6	1218.5	0
Channel-Side	R2N1 - RR	1	3	Pstr	665.1	836.4	0
Channel-Side	R2N1 - RR	1	4	Dsto	154.6	130.7	0
Channel-Side	R2N1 - RR	1	5	Sbou	361.2	NA	206.6
Channel-Side	R2N1 - RR	1	6	Mcav	202.4	NA	202.4
Channel-Side	R2N1 - RR	1	7	Sbou	1589.2	NA	1049
Channel-Side	R2N1 - RR	1	8	Ssid	51.4	NA	50.3
Channel-Side	R2N1 - RR	1	9	Mcav	152.6	NA	118.4
Channel-Side	R2N1 - RR	1	10	Mmea	108	95.2	0
Channel-Side	R2N1 - RR	2	1	Sbou	288.7	NA	257.6
Channel-Side	R2N1 - RR	2	2	Ssid	51.1	NA	24.2
Channel-Side	R2N1 - RR	2	3	Sbou	178.8	NA	114.3
Channel-Side	R2N1 - RR	2	4	Mmea	320.9	240	0
Channel-Side	R2N1 - RR	2	5	Sbou	264.1	230.5	8.6
Channel-Side	R2N1 - RR	2	6	Sbou	114.7	NA	106.4
Channel-Side	R2N1 - RR	2	7	Sint	168.2	NA	29.6
Channel-Side	R2N1 - RR	2	8	Pstr	830.4	817.8	0
Channel-Side	R2N1 - RR	2	9	Sbou	410.6	NA	197
Channel-Side	R2N1 - RR	2	10	Mmea	50.5	61.8	0
Channel-Side	R2N1 - RR	3	1	Mcav	1420.2	NA	1252
Channel-Side	R2N1 - RR	3	2	Sbou	128.5	NA	190.6
Channel-Side	R2N1 - RR	3	3	Sbou	272.5	NA	244.2
Channel-Side	R2N1 - RR	3	4	Mmea	433.7	466.5	0
Channel-Side	R2N1 - RR	3	5	Mmea	1158.6	795.1	0
Channel-Side	R2N1 - RR	3	6	Mmea	833.9	763.8	0
Channel-Side	R2N1 - RR	3	7	Pcli	85.1	55.9	0
Channel-Side	R2N1 - RR	3	8	Pcli	99.2	129.3	0
Channel-Side	R2N1 - RR	3	9	Mcav	34.3	NA	41
Channel-Side	R2N1 - RR	3	10	Ssid	69.1	NA	53.1
Channel-Side	R2N2 - LR	1	1	Sint	61.9	NA	50.2
Channel-Side	R2N2 - LR	1	2	Mcav	312	NA	377.6
Channel-Side	R2N2 - LR	1	3	Mcav	846.9	NA	709.1
Channel-Side	R2N2 - LR	1	4	Ssid	12.8	11.2	0
Channel-Side	R2N2 - LR	1	5	Dsto	74.2	56	0
Channel-Side	R2N2 - LR	1	6	Sbou	223.2	NA	266.9
Channel-Side	R2N2 - LR	1	7	Ssid	36	NA	3.4
Channel-Side	R2N2 - LR	1	8	Sbou	283.6	NA	96.5
Channel-Side	R2N2 - LR	1	9	Ssid	234.5	NA	398.5
Channel-Side	R2N2 - LR	1	10	Ssid	34.1	42	NA
Channel-Side	R2N2 - LR	2	1	Sint	22.6	NA	9.9
Channel-Side	R2N2 - LR	2	2	Mcav	367.7	NA	470.4
Channel-Side	R2N2 - LR	2	3	Mcav	210.3	NA	178.1
Channel-Side	R2N2 - LR	2	4	Mcav	535.5	402.3	0
Channel-Side	R2N2 - LR	2	5	Sbou	348.5	NA	65.8
Channel-Side	R2N2 - LR	2	6	Alam	27.8	NA	29
Channel-Side	R2N2 - LR	3	1	Mdec	92	85	0
Channel-Side	R2N2 - LR	3	2	Mcav	77.5	NA	76.5
Channel-Side	R2N2 - LR	3	3	Sbou	155.4	NA	129
Channel-Side	R2N2 - LR	3	4	Mcav	567.5	NA	122.5
Channel-Side	R2N2 - LR	3	5	Mcav	1360.1	NA	846.2
Channel-Side	R2N2 - LR	3	6	Ssid	41.3	26.7	0
Channel-Side	R2N2 - LR	3	7	Sint	47.1	NA	36.8
Channel-Side	R2N2 - LR	3	8	Mcav	318.5	NA	168.8
Channel-Side	R2N2 - LR	3	9	Dsto	22.6	NA	27.8
Reference	R2NC2 - RR	1	1	Mcav	3610.6	NA	3284
Reference	R2NC2 - RR	1	2	Mcav	1319.6	NA	1173.5
Reference	R2NC2 - RR	1	3	Mcav	2029.5	NA	1827
Reference	R2NC2 - RR	1	4	Dsto	126.6	112.1	0
Reference	R2NC2 - RR	1	5	Mcav	1459.9	1554.1	1696.6
Reference	R2NC2 - RR	1	6	Dsto	17.8	100	0
Reference	R2NC2 - RR	1	7	Sint	24.3	NA	29
Reference	R2NC2 - RR	1	8	Mcav	1132.7	NA	692.4
Reference	R2NC2 - RR	1	9	Dsto	91.4	NA	95.2
Reference	R2NC2 - RR	1	10	Mcav	515.4	NA	447
Reference	R2NC2 - RR	2	1	Sbou	440.3	NA	358.4
Reference	R2NC2 - RR	2	2	Sbou	496.2	NA	546.1
Reference	R2NC2 - RR	2	3	Ssid	67.3	NA	48.1
Reference	R2NC2 - RR	2	4	Mcav	1216.2	NA	864.2
Reference	R2NC2 - RR	2	5	Mcav	1873.5	NA	1782.3
Reference	R2NC2 - RR	2	6	Mcav	550	NA	628.3
Reference	R2NC2 - RR	2	7	Mcav	739.5	NA	865.6
Reference	R2NC2 - RR	2	8	Mcav	1425.8	1584.6	655.9
Reference	R2NC2 - RR	2	9	Mcav	1215.8	NA	983.3
Reference	R2NC2 - RR	2	10	Mcav	9144.1	NA	6502.4
Reference	R2NC2 - RR	3	1	Mcav	1371.8	NA	1113.1
Reference	R2NC2 - RR	3	2	Mcav	491.4	NA	636.4
Reference	R2NC2 - RR	3	3	Ssid	250.1	NA	264.1
Reference	R2NC2 - RR	3	4	Mcav	535.2	NA	545
Reference	R2NC2 - RR	3	5	Sint	68.1	NA	71.1
Reference	R2NC2 - RR	3	6	Sint	37.6	NA	39.5
Reference	R2NC2 - RR	3	7	Mcav	1715.9	NA	2410.7
Reference	R2NC2 - RR	3	8	Sint	58.1	NA	69
Reference	R2NC2 - RR	3	9	Ssid	76.3	NA	77.5
Reference	R2NC2 - RR	3	10	Mcav	2845.6	NA	2134.4
Reference	R2NC1 - LR	1	1	Past	205.5	NA	214.9
Reference	R2NC1 - LR	1	2	Dsto	57.5	62.3	0
Reference	R2NC1 - LR	1	3	Ssid	206.8	NA	276.8
Reference	R2NC1 - LR	1	4	Mcav	138.6	NA	151.7
Reference	R2NC1 - LR	1	5	Past	772.6	NA	611
Reference	R2NC1 - LR	1	6	Past	391.8	257.4	0
Reference	R2NC1 - LR	1	7	Ssid	207.3	NA	229
Reference	R2NC1 - LR	1	8	Past	155.7	NA	164.4
Reference	R2NC1 - LR	1	9	Past	122.9	NA	116.6
Reference	R2NC1 - LR	1	10	Ssid	295.2	NA	386.3
Reference	R2NC1 - LR	2	1	Mcav	948.3	NA	1241.8
Reference	R2NC1 - LR	2	2	Past	145.6	NA	192.5
Reference	R2NC1 - LR	2	3	Sbou	45.5	NA	82.2
Reference	R2NC1 - LR	2	4	Past	471.2	NA	423.3
Reference	R2NC1 - LR	2	5	Past	302.4	NA	252.6
Reference	R2NC1 - LR	2	6	Past	726	NA	491.9
Reference	R2NC1 - LR	2	7	Past	189.8	NA	192.2
Reference	R2NC1 - LR	2	8	Ssid	470.1	NA	483.3
Reference	R2NC1 - LR	2	9	Past	-	-	-
Reference	R2NC1 - LR	2	10	Past	571.5	NA	462.3
Reference	R2NC1 - LR	3	1	Mmea	306.6	442.6	0
Reference	R2NC1 - LR	3	2	Sint	88	NA	117.4
Reference	R2NC1 - LR	3	3	Mcav	993.3	972.2	NA
Reference	R2NC1 - LR	3	4	Past	246.3	NA	355.1
Reference	R2NC1 - LR	3	5	Pcli	397.4	NA	379.9
Reference	R2NC1 - LR	3	6	Mcav	200.1	345.4	73.3
Reference	R2NC1 - LR	3	7	Past	296.7	NA	251.9
Reference	R2NC1 - LR	3	8	Dsto	81.4	84	0
Reference	R2NC1 - LR	3	9	Past	196.6	NA	275.9
Reference	R2NC1 - LR	3	10	Past	190.5	NA	275.9
